# Supplementary material for: Optimizing the Flavor Profile of Brazilian Spirits: Torrefaction Modeling of Native Woods for Cachaça Maturation
Source: Molecules. 2026 Feb 12;31(4):633. doi: 10.3390/molecules31040633 (PMC12943465; doi:10.3390/molecules31040633)
Supplement: Supplementary file 1 [file molecules-31-00633-s001.zip]

Archive with 1 entries (1 files):
- molecules-4115576-supplementary.pdf
